# Supplementary material for: Return of Participants’ Incidental Genetic Research Findings: Experience from a Case-Control Study of Asthma in an American Indian Community
Source: J Pers Med. 2023 Sep 20;13(9):1407. doi: 10.3390/jpm13091407 (PMC10532458; doi:10.3390/jpm13091407)
Supplement: Supplementary file 1 [file jpm-13-01407-s001.zip]

Archive with 1 entries (1 files):
- jpm-2558581-supplementary.pdf
